# Supplementary material for: Graft Arteritis Due to Candida Spp. After Kidney Transplant: A Systematic Review of Individual Cases
Source: Open Forum Infect Dis. 2025 Sep 2;12(10):ofaf554. doi: 10.1093/ofid/ofaf554 (PMC12526878; doi:10.1093/ofid/ofaf554)
Supplement: ofaf554_Supplementary_Data [file ofaf554_supplementary_data.zip]

Archive with 2 entries (2 files):
- PRISMA_2020_checklist.docx
- Supplementary Tables.docx
